# Supplementary material for: Machine learning-based integration develops an immunogenic cell death-derived lncRNA signature for predicting prognosis and immunotherapy response in lung adenocarcinoma
Source: Sci Rep. 2024 May 22;14:11724. doi: 10.1038/s41598-024-62569-z (PMC11111459; doi:10.1038/s41598-024-62569-z)
Supplement: Supplementary file 2 — Supplementary Table. [file 41598_2024_62569_MOESM2_ESM.xlsx]

## Sheet: STable 1
Supplementary Table S1：
Baseline characteristics of the TCGA-LUAD, GSE29013, GSE30219, GSE31210, GSE3141 and GSE50081 cohorts.
Demographics	level	TCGA-LUAD	GSE29013	GSE30219	GSE31210	GSE3141	GSE50081
n		493	30	83	226	58	127
OS.time(mean)		2.42	2.81	6.64	4.72	2.63	4.03
OS	Alive	314 (63.7%)	22 (73.3%)	40 (48.2%)	191 (84.5)	26 (44.8%)	76 (59.8%)
	Dead	179 (36.3%)	8 (26.7%)	43 (51.8%)	35 (15.5)	32 (55.2%)	51 (40.2%)
Age(mean)		65.26	63.9	61.14	59.58	NA	68.73
Gender	female	268 (54.4%)	10 (33.3%)	16 (19.3%)	121 (53.5)	NA	62 (48.8%)
	male	225 (45.6%)	20 (66.7%)	67 (80.7%)	105 (46.5)	NA	65 (51.2%)
Stage	Stage I	263 (53.3%)	16 (53.3%)	NA	168 (74.3)	NA	91 (71.7%)
	Stage II	118 (23.9%)	6 (20.0%)	NA	58 (25.7)	NA	36 (28.3%)
	Stage III	79 (16.0%)	8 (26.7%)	NA	NA	NA	NA
	Stage IV	25 (5.1%)	NA	NA	NA	NA	NA
	unknow	8 (1.6%)	NA	NA	NA	NA	NA
T	T1	167 (33.9%)	NA	69 (83.1%)	NA	NA	43 (33.9%)
	T2	260 (52.7%)	NA	12 (14.5%)	NA	NA	82 (64.6%)
	T3	45 (9.1%)	NA	2 (2.4%)	NA	NA	2 (1.6%)
	T4	18 (3.7%)	NA	NA	NA	NA	NA
	unknow	3 (0.6%)	NA	NA	NA	NA	NA
M	M0	325 (65.9%)	NA	NA	NA	NA	127 (100.0%)
	M1	24 (4.9%)	NA	NA	NA	NA	NA
	unknow	144 (29.2%)	NA	NA	NA	NA	NA
N	N0	319 (64.7%)	NA	80 (96.4%)	NA	NA	94 (74.0%)
	N1	93 (18.9%)	NA	3 (3.6%)	NA	NA	33 (26.0%)
	N2	68 (13.8%)	NA	NA	NA	NA	NA
	N3	2 (0.4%)	NA	NA	NA	NA	NA
	unknow	11 (2.2%)	NA	NA	NA	NA	NA

## Sheet: STable 2
Supplementary Table S2：
The univariate cox regression analysis of 24 ICD-related lncRNAs
lncRNA	beta	HR.CI	p.value	se
SH3BP5-AS1	-0.26	0.77 (0.65-0.92)	0.00446	0.0908077
LINC00892	-0.53	0.59 (0.44-0.78)	0.000217	0.142434
LINC01281	-0.59	0.55 (0.36-0.85)	0.00729	0.222101
LINC00877	-1.6	0.21 (0.06-0.71)	0.0119	0.621509
LINC00996	-0.37	0.69 (0.56-0.87)	0.00119	0.118266
DRAIC	-0.18	0.84 (0.7-1)	0.0475	0.0889558
LINC00968	-0.42	0.66 (0.48-0.9)	0.00792	0.158242
PCED1B-AS1	-0.22	0.81 (0.67-0.96)	0.0186	0.0866832
MGC32805	-0.18	0.84 (0.72-0.97)	0.0212	0.0734154
IL21R-AS1	-0.98	0.38 (0.14-0.98)	0.0463	0.483358
TSPOAP1-AS1	-0.42	0.65 (0.49-0.88)	0.00482	0.154566
LINC00528	-0.39	0.68 (0.48-0.96)	0.0275	0.175939
LINC01215	-0.32	0.73 (0.59-0.9)	0.00295	0.106811
LINC01352	-0.56	0.57 (0.39-0.83)	0.00351	0.191729
CRNDE	-0.31	0.73 (0.64-0.85)	2.43e-05	0.0776489
MIR4435-2HG	0.32	1.4 (1-1.9)	0.0338	0.155807
ADAMTS9-AS2	-0.56	0.57 (0.38-0.87)	0.00955	0.215743
TMPO-AS1	0.39	1.5 (1.2-1.8)	0.000183	0.0930212
LINC00705	0.38	1.5 (1.1-1.9)	0.00857	0.120607
RPARP-AS1	-0.3	0.74 (0.59-0.92)	0.00811	0.111083
LINC00460	0.18	1.2 (1.1-1.3)	0.00124	0.0408381
TNK2-AS1	-0.69	0.5 (0.27-0.93)	0.0295	0.316621
LINC00161	-1	0.37 (0.15-0.92)	0.0331	0.46473
ARNTL2-AS1	0.35	1.4 (1-2)	0.0485	0.181977

## Sheet: STable 3
Supplementary Table S3：
The detailed information for ICDI signature
lncRNA	coefficient
CRNDE	-0.0988835
ARNTL2-AS1	0.0630001
TMPO-AS1	0.0966394
LINC00460	0.0838058
LINC00528	-0.0193474
DRAIC	-0.0390847
LINC01215	-0.04818
LINC01352	-0.0447015
LINC00996	-0.0479645
LINC00705	0.0479092
TNK2-AS1	-0.0279988
ADAMTS9-AS2	-0.0395304
LINC00877	-0.0438328
RPARP-AS1	-0.0424405
TSPOAP1-AS1	-0.0236413
LINC00892	-0.0471871
MIR4435-2HG	0.0539976
LINC01281	-0.0544172
LINC00968	-0.0321412
parameter	value
lambda	0.425916
dev.ratio	0.0258817

## Sheet: STable 4
Supplymentary Table S4:
A total of 102 published signatures were retrieved from the literatures.
Author	Year	Title	Journal	PMID
Wang, H.	2022	Construction and experimental validation of an acetylation-related gene signature to evaluate the recurrence and immunotherapeutic response in early-stage lung adenocarcinoma	BMC Med Genomics	36503492
Chang, W.	2022	Identification of an Amino Acid Metabolism-Related Gene Signature for Predicting Prognosis in Lung Adenocarcinoma	Genes (Basel)	36553562
Sun, D.	2022	Prognostic Impact of the Angiogenic Gene POSTN and Its Related Genes on Lung Adenocarcinoma	Front Oncol	35832544
Zou, X.	2022	Apoptosis-Related Signature Predicts Prognosis and Immune Microenvironment Infiltration in Lung Adenocarcinoma	Front Genet	35571020
Duan, J.	2021	Identification of a novel autophagy signature for predicting survival in patients with lung adenocarcinoma	PeerJ	33976960
Li, X.	2022	The Comprehensive Analysis Identified an Autophagy Signature for the Prognosis and the Immunotherapy Efficiency Prediction in Lung Adenocarcinoma	Front Immunol	35529878
Zhang, F.	2020	A Novel Risk Model Based on Autophagy Pathway Related Genes for Survival Prediction in Lung Adenocarcinoma	Med Sci Monit	32873769
Song, P.	2022	Integrated analysis of single-cell and bulk RNA-sequencing identifies a signature based on B cell marker genes to predict prognosis and immunotherapy response in lung adenocarcinoma	Cancer Immunol Immunother	35152302
Zhang, M.	2022	CD8(+) T Cell-Associated Gene Signature Correlates With Prognosis Risk and Immunotherapy Response in Patients With Lung Adenocarcinoma	Front Immunol	35273597
Liu, T.	2021	Identification of CDK2-Related Immune Forecast Model and ceRNA in Lung Adenocarcinoma, a Pan-Cancer Analysis	Front Cell Dev Biol	34409029
Zhou, H.	2021	Prognostic model of lung adenocarcinoma constructed by the CENPA complex genes is closely related to immune infiltration	Pathol Res Pract	34798483
Niu, W.	2021	A seven-gene prognostic model related to immune checkpoint PD-1 revealing overall survival in patients with lung adenocarcinoma	Math Biosci Eng	34517527
Li, Z.	2022	Chromatin Separation Regulators Predict the Prognosis and Immune Microenvironment Estimation in Lung Adenocarcinoma	Front Genet	35873497
Zhou, L.	2021	Derivation of a Novel CIHI in Patients with Lung Adenocarcinoma for Estimating Tumor Microenvironment and Clinical Prognosis	Dis Markers	34853621
Huang, Y.	2022	Identifying a 6-Gene Prognostic Signature for Lung Adenocarcinoma Based on Copy Number Variation and Gene Expression Data	Oxid Med Cell Longev	36211815
Qi, J.	2022	A Connexin-Based Biomarker Model Applicable for Prognosis and Immune Landscape Assessment in Lung Adenocarcinoma	J Oncol	36276289
Liang, L.	2022	Novel Circulating Tumour Cell-Related Risk Model Indicates Prognosis and Immune Infiltration in Lung Adenocarcinoma	J Immunol Res	35677538
Chen, Y.	2022	Identification and validation of a novel cuproptosis-related signature as a prognostic model for lung adenocarcinoma	Front Endocrinol (Lausanne)	36353226
Wang, S.	2022	Comprehensive bioinformatics analysis to identify a novel cuproptosis-related prognostic signature and its ceRNA regulatory axis and candidate traditional Chinese medicine active ingredients in lung adenocarcinoma	Front Pharmacol	36110528
Zhang, H.	2022	A novel defined cuproptosis-related gene signature for predicting the prognosis of lung adenocarcinoma	Front Genet	36046242
Lv, Y.	2022	Identification of cuproptosis-related gene signature to predict prognosis in lung adenocarcinoma	Front Genet	36313444
Wang, Y.	2022	Molecular subtypes based on cuproptosis-related genes and immune profiles in lung adenocarcinoma	Front Genet	36313439
Li, Q.	2022	The DDR-related gene signature with cell cycle checkpoint function predicts prognosis, immune activity, and chemoradiotherapy response in lung adenocarcinoma	Respir Res	35840978
Hu, B.	2020	DNA Repair-Based Gene Expression Signature and Distinct Molecular Subtypes for Prediction of Clinical Outcomes in Lung Adenocarcinoma	Front Med (Lausanne)	33330576
Zhuge, J.	2022	Construction of the model for predicting prognosis by key genes regulating EGFR-TKI resistance	Front Genet	36506325
Liu, L.	2021	Development of a novel embryonic germline gene-related prognostic model of lung adenocarcinoma	PeerJ	34721973
Feng, S.	2022	A novel epithelial-mesenchymal transition-related gene signature for prognosis prediction in patients with lung adenocarcinoma	Heliyon	35036605
Shi, J.	2021	Identification of a Three-Gene Signature Based on Epithelial-Mesenchymal Transition of Lung Adenocarcinoma Through Construction and Validation of a Risk-Prediction Model	Front Oncol	34745947
Han, Y.	2022	An In Silico Analysis Reveals an EMT-Associated Gene Signature for Predicting Recurrence of Early-Stage Lung Adenocarcinoma	Cancer Inform	35645555
Li, F.	2022	Identifying the EMT-related signature to stratify prognosis and evaluate the tumor microenvironment in lung adenocarcinoma	Front Genet	36186418
Tang, Y.	2020	Systematic construction and validation of an epithelial–mesenchymal transition risk model to predict prognosis of lung adenocarcinoma	Aging	33340396
Yang, C.	2022	Prognostic Risk Signature and Comprehensive Analyses of Endoplasmic Reticulum Stress-Related Genes in Lung Adenocarcinoma	J Immunol Res	35571564
Lin, L.	2022	Development and validation of endoplasmic reticulum stress-related eight-gene signature for predicting the overall survival of lung adenocarcinoma	Transl Cancer Res	35966313
Huang, G.	2022	Characterization of the fatty acid metabolism-related genes in lung adenocarcinoma to guide clinical therapy	BMC Pulm Med	36564744
Ren, Z.	2021	Ferroptosis-Related Genes in Lung Adenocarcinoma: Prognostic Signature and Immune, Drug Resistance, Mutation Analysis	Front Genet	34434214
Ma, C.	2021	Prognostic and immune implications of a novel ferroptosis-related ten-gene signature in lung adenocarcinoma	Ann Transl Med	34422970
Wang, S.	2021	Establishment and Validation of a Ferroptosis-Related Gene Signature to Predict Overall Survival in Lung Adenocarcinoma	Front Genet	35096011
Shan, G.	2021	Multi-Omics Analysis of Cancer Cell Lines with High/Low Ferroptosis Scores and Development of a Ferroptosis-Related Model for Multiple Cancer Types	Front Cell Dev Biol	34938739
Wang, Y.	2022	A Novel Predictive Model Incorporating Ferroptosis-Related Gene Signatures for Overall Survival in Patients with Lung Adenocarcinoma	Med Sci Monit	35102130
Li, F.	2021	A novel ferroptosis-related genes model for prognosis prediction of lung adenocarcinoma	BMC Pulm Med	34256754
Zhou, M.	2022	Construction and validation of a robust ferroptosis-associated gene signature predictive of prognosis in lung adenocarcinoma	Medicine (Baltimore)	35482981
Tian, Q.	2021	Development and Validation of a Ferroptosis-Related Gene Signature for Overall Survival Prediction in Lung Adenocarcinoma	Front Cell Dev Biol	34307361
Li, H.	2022	Development and validation of a combined ferroptosis and immune prognostic signature for lung adenocarcinoma	Transl Cancer Res	36388044
Jiang, Y.	2021	Prognosis and Immunotherapy Response With a Novel Golgi Apparatus Signature-Based Formula in Lung Adenocarcinoma	Front Cell Dev Biol	35127727
Zhang, L.	2019	Identification of a novel glycolysis-related gene signature for predicting metastasis and survival in patients with lung adenocarcinoma	J Transl Med	31847905
Feng, Z.	2022	Identification and Validation of a GPX4-Related Immune Prognostic Signature for Lung Adenocarcinoma	J Oncol	35620733
Wu, X.	2021	A Novel Prognostic and Predictive Signature for Lung Adenocarcinoma Derived from Combined Hypoxia and Infiltrating Immune Cell-Related Genes in TCGA Patients	Int J Gen Med	35002303
Chen, J.	2022	Hypoxia-related gene signature for predicting LUAD patients' prognosis and immune microenvironment	Cytokine	35176657
Luo, J.	2021	A promising prognostic signature for lung adenocarcinoma (LUAD) patients basing on 6 hypoxia-related genes	Medicine (Baltimore)	34918689
Wang, Y.	2022	A Risk-Assessing Signature Based on Hypoxia- and Immune-Related Genes for Prognosis of Lung Adenocarcinoma Patients	Comput Math Methods Med	36213576
Li, Y.	2022	Identification and validation of a hypoxia-immune signature for overall survival prediction in lung adenocarcinoma	Front Genet	36263421
Ouyang, W.	2021	A Prognostic Risk Score Based on Hypoxia-, Immunity-, and Epithelialto-Mesenchymal Transition-Related Genes for the Prognosis and Immunotherapy Response of Lung Adenocarcinoma	Front Cell Dev Biol	35141229
Lin，G.	2022	Construction of a hypoxic immune microenvironment associated gene-based model for prognosis prediction of lung adenocarcinoma	Eur Rev Med Pharmacol Sci	35731050
Xue, L.	2020	Development and Validation of a 12-Gene Immune Relevant Prognostic Signature for Lung Adenocarcinoma Through Machine Learning Strategies	Front Oncol	32537435
Liu, W.	2022	Assessing the Prognostic Capability of Immune-Related Gene Scoring Systems in Lung Adenocarcinoma	J Oncol	35957802
Song, C.	2020	A Prognostic Nomogram Combining Immune-Related Gene Signature and Clinical Factors Predicts Survival in Patients With Lung Adenocarcinoma	Front Oncol	32850406
Sun, S.	2020	Development and validation of an immune-related prognostic signature in lung adenocarcinoma	Cancer Med	32592319
Xu, L.	2022	Immune-Related RNA-Binding Protein-Based Signature With Predictive and Prognostic Implications in Patients With Lung Adenocarcinoma	Front Mol Biosci	35647031
Zhang, Y.	2022	Guidelines on lung adenocarcinoma prognosis based on immuno-glycolysis-related genes	Clin Transl Oncol	36447119
Wu, C.	2021	Immune landscape and a promising immune prognostic model associated with TP53 in early-stage lung adenocarcinoma	Cancer Med	33314730
Nai, A.	2022	Development and Validation of a 7-Gene Inflammatory Signature Forecasts Prognosis and Diverse Immune Landscape in Lung Adenocarcinoma	Front Mol Biosci	35372503
Yao，B.	2021	Seven interferon gamma response genes serve as a prognostic risk signature that correlates with immune infiltration in lung adenocarcinoma	Aging	33839701
Yu, P.	2021	Systematic profiling of invasion-related gene signature predicts prognostic features of lung adenocarcinoma	J Cell Mol Med	34060213
Zhang, K.	2022	A Novel Signature of Lipid Metabolism-Related Gene Predicts Prognosis and Response to Immunotherapy in Lung Adenocarcinoma	Front Cell Dev Biol	35295857
Jiang, A.	2022	Lipid metabolism-related gene prognostic index (LMRGPI) reveals distinct prognosis and treatment patterns for patients with early-stage pulmonary adenocarcinoma	Int J Med Sci	35582412
Li, T.	2022	A Lipid Metabolism-Based Seven-Gene Signature Correlates with the Clinical Outcome of Lung Adenocarcinoma	J Oncol	35186082
Li, W.	2022	Construction of Lymph Node Metastasis-Related Prognostic Model and Analysis of Immune Infiltration Mode in Lung Adenocarcinoma	Comput Math Methods Med	35836921
Gao, C.	2022	Comprehensive Analysis of Gene Signatures of m6ARNA Methylation Regulators in Lung Adenocarcinoma and Development of a Risk Scoring System	J Immunol Res	36061307
Wang，X.	2022	The prognostic value and multiomic features of m6A-related risk signature in lung adenocarcinoma	Am J Transl Res	36105012
Wang, X.	2022	A Novel M6A-Related Genes Signature Can Impact the Immune Status and Predict the Prognosis and Drug Sensitivity of Lung Adenocarcinoma	Front Immunol	35860262
Guo, B.	2021	Identification of the Signature Associated With m(6)A RNA Methylation Regulators and m(6)A-Related Genes and Construction of the Risk Score for Prognostication in Early-Stage Lung Adenocarcinoma	Front Genet	34178026
Ma, Y.	2022	Identification of a novel m5C/m6A-related gene signature for predicting prognosis and immunotherapy efficacy in lung adenocarcinoma	Front Genet	36246622
Zhu, J.	2020	Deciphering N(6)-Methyladenosine-Related Genes Signature to Predict Survival in Lung Adenocarcinoma	Biomed Res Int	32258108
Lu, F.	2022	Construction of a Novel Prognostic Model in Lung Adenocarcinoma Based on 7-Methylguanosine-Related Gene Signatures	Front Oncol	35785179
Zhang, C.	2022	Risk Model and Immune Signature of m7G-Related lncRNA Based on Lung Adenocarcinoma	Front Genet	35754819
Wang, Z.	2021	Establishment and validation of a prognostic signature for lung adenocarcinoma based on metabolism-related genes	Cancer Cell Int	33858449
Zhang, S.	2020	Identification Six Metabolic Genes as Potential Biomarkers for Lung Adenocarcinoma	J Comput Biol	32298601
Tang, B.	2022	A Metabolism-Related Gene Prognostic Index for Prediction of Response to Immunotherapy in Lung Adenocarcinoma	Int J Mol Sci	36293001
Chen, S.	2021	A Novel Integrated Metabolism-Immunity Gene Expression Model Predicts the Prognosis of Lung Adenocarcinoma Patients	Front Pharmacol	34393804
Li, Y. P.	2022	A Novel Mitochondrial-Related Gene Signature for the Tumor Immune Microenvironment Evaluation and Prognosis Prediction in Lung Adenocarcinoma	J Immunol Res	35664356
Song, Y.	2022	Prognostic necroptosis-related gene signature aids immunotherapy in lung adenocarcinoma	Front Genet	36506314
Lei,K.	2022	Development and clinical validation of a necroptosis-related gene signature for prediction of prognosis and tumor immunity in lung adenocarcinoma	Am J Cancer Res	36504901
Dai, J.	2022	Identification of necroptosis-related gene signature and characterization of tumour microenvironment infiltration in non-small-cell lung cancer	J Cell Mol Med	35871768
Zhang, B.	2022	Construction of a Prognostic and Early Diagnosis Model for LUAD Based on Necroptosis Gene Signature and Exploration of Immunotherapy Potential	Cancers (Basel)	36291937
Song, P.	2022	Identification and Validation of a Novel Signature Based on NK Cell Marker Genes to Predict Prognosis and Immunotherapy Response in Lung Adenocarcinoma by Integrated Analysis of Single-Cell and Bulk RNA-Sequencing	Front Immunol	35757748
Li, H.	2022	Neurotransmitter release cycle-related genes predict the prognosis of lung adenocarcinoma	Medicine (Baltimore)	36086730
Pan, S.	2022	Comprehensive molecular analysis of a four-pyroptosis-gene signature with prognosis and immune landscape in lung adenocarcinoma	Genomics	35364268
Zhang, W.	2022	Establishment of a prognostic signature for lung adenocarcinoma by integration of 7 pyroptosis-related genes and cross-validation between the TCGA and GEO cohorts: A comprehensive bioinformatics analysis	Medicine (Baltimore)	35866781
Lin, W.	2021	Identification of the pyroptosisrelated prognostic gene signature and the associated regulation axis in lung adenocarcinoma	Cell Death Discov	34226539
Dong, Y.	2022	A pyroptosis-related gene model and its correlation with the microenvironment of lung adenocarcinoma: A bioinformatics analysis and experimental verification	Front Genet	36437954
Gong, Z.	2022	Identification of a Pyroptosis-Related Gene Signature for Predicting the Immune Status and Prognosis in Lung Adenocarcinoma	Front Bioeng Biotechnol	35646872
Zhu, K.	2022	A Pyroptosis-Related Signature Predicts Overall Survival and Immunotherapy Responses in Lung Adenocarcinoma	Front Genet	35795208
Zhang, Y.	2022	A New Risk Model Based on 7 Quercetin-Related Target Genes for Predicting the Prognosis of Patients With Lung Adenocarcinoma	Front Genet	35646063
Zhang, Y.	2020	Eight-gene signature predicts recurrence in lung adenocarcinoma	Cancer Biomark	32508318
Zhang, C.	2020	Clinical significance and inflammatory landscapes of a novel recurrence-associated immune signature in early-stage lung adenocarcinoma	Cancer Lett	32201203
Yang, L.	2021	Development and validation of a prediction model for lung adenocarcinoma based on RNA-binding protein	Ann Transl Med	33850871
Chen, M.	2022	Immune- and Stemness-Related Genes Revealed by Comprehensive Analysis and Validation for Cancer Immunity and Prognosis and Its Nomogram in Lung Adenocarcinoma	Front Immunol	35833114
Yu, Q.	2022	Identification of a TGF-beta signaling-related gene signature for prediction of immunotherapy and targeted therapy for lung adenocarcinoma	World J Surg Oncol	35668494
Shi, Y.	2022	TKI resistant-based prognostic immune related gene signature in LUAD, in which FSCN1 contributes to tumor progression	Cancer Lett	35149175
Zhong, H.	2021	Comprehensive Analysis of a Nine-Gene Signature Related to Tumor Microenvironment in Lung Adenocarcinoma	Front Cell Dev Biol	34540825
Zhou, B.	2022	Construction and validation of a novel immune and tumor mutation burden-based prognostic model in lung adenocarcinoma	Cancer Immunol Immunother	34635925
Zhang, L.	2021	Identification of a ceRNA Network in Lung Adenocarcinoma Based on Integration Analysis of Tumor-Associated Macrophage Signature Genes	Front Cell Dev Biol	33738286

## Sheet: STable 5
Supplymentary Table S5：
Summarized all primer sequence numbers
Primer	Sequence ('5 to 3 ')
GAPDH-F	ATCCCATCACCATCTTCC
GAPDH-R	ATGACCCTTTTGGCTCCC
LINC01352-F	ACCCCAACACACAGGCTATT
LINC01352-R	CTGCTGATGAGGAAGCTTTGC
LINC00877-F	GCCGAGTGGCTTGGTTCTAT
LINC00877-R	AGGCCAAATCACATCTGAGGG
RPARP-AS1-F	GCTCCTCTCCGCACTTTGTA
RPARP-AS1-R	AGGTGTAGACAGACGCTGGT
